# Supplementary material for: KCNQ1 p.D446E Variant as a Risk Allele for Arrhythmogenic Phenotypes: Electrophysiological Characterization Reveals a Complex Phenotype Affecting the Slow Delayed Rectifier Potassium Current (IKs) Voltage Dependence by Causing a Hyperpolarizing Shift and a Lack of Response to Protein Kinase A Activation
Source: Int J Mol Sci. 2024 Jan 12;25(2):953. doi: 10.3390/ijms25020953 (PMC10816087; doi:10.3390/ijms25020953)
Supplement: Supplementary file 1 [file ijms-25-00953-s001.zip]

Archive with 1 entries (1 files):
- ijms-2769364-supplementary.pdf
